# Supplementary material for: A Novel Joint Gene Set Analysis Framework Improves Identification of Enriched Pathways in Cross Disease Transcriptomic Analysis
Source: Front Genet. 2019 Apr 12;10:293. doi: 10.3389/fgene.2019.00293 (PMC6473067; doi:10.3389/fgene.2019.00293)
Supplement: Supplementary file 1 [file Table_1.XLSX]

## Sheet: Additional file 1A
Additional file 1A. Lung adenocarcinoma related KEGG pathway p-values and FDR of single data set analysis and JointNormKS
Pathway	singleNormKS p	singleNormKS FDR	jointNormKS p	jointNormKS FDR
KEGG_CELL_CYCLE	0.000145307	0.0118461	5.85266e-05	0.00527272
KEGG_P53_SIGNALING_PATHWAY	0.00493036	0.11917	0.00463975	0.109721
KEGG_ERBB_SIGNALING_PATHWAY	0.448355	0.842495	0.446226	0.811395
KEGG_MAPK_SIGNALING_PATHWAY	0.62925	0.90569	0.556774	0.852802
KEGG_CALCIUM_SIGNALING_PATHWAY	0.935954	0.997344	0.835058	0.938091

## Sheet: Additional file 1B
Additional file 1B. Enriched pathways identified by JointNormKS and/or single data set analysis in lung adenocarcinoma data set
Pathway	single FDR	JointNormKS FDR	Category
KEGG_CELL_CYCLE	0.0118461	0.00527272	Common
KEGG_LEISHMANIA_INFECTION	0.00299999	0.00114285	Common
PID_AURORA_B_PATHWAY	0.00299999	0.00114285	Common
PID_E2F_PATHWAY	0.0118461	0.00707691	Common
PID_PLK1_PATHWAY	0.00266666	0.000666665	Common
PID_FOXM1_PATHWAY	0.00699999	0.00319999	Common
PID_DELTA_NP63_PATHWAY	0.0325714	0.014	Common
REACTOME_CELL_CYCLE	0.00299999	0.00114285	Common
REACTOME_CELL_CYCLE_MITOTIC	0.00266666	0.000666665	Common
REACTOME_SMOOTH_MUSCLE_CONTRACTION	0.0722221	0.0505262	Common
REACTOME_MITOTIC_G1_G1_S_PHASES	0.0864209	0.0505262	Common
REACTOME_MITOTIC_M_M_G1_PHASES	0.00299999	0.00114285	Common
REACTOME_INTRINSIC_PATHWAY	0.0694116	0.0505262	Common
REACTOME_DNA_REPLICATION	0.00266666	0.000666665	Common
REACTOME_MITOTIC_PROMETAPHASE	0.00299999	0.00125	Common
REACTOME_G2_M_CHECKPOINTS	0.0533332	0.0297499	Common
REACTOME_S_PHASE	0.0569999	0.0238666	Common
NABA_ECM_GLYCOPROTEINS	0.00444444	0.00155555	Common
NABA_CORE_MATRISOME	0.0118461	0.00707691	Common
KEGG_BASE_EXCISION_REPAIR	0.101083	0.0797271	JointNormKS
KEGG_BLADDER_CANCER	0.1144	0.0987998	JointNormKS
BIOCARTA_MCM_PATHWAY	0.1144	0.0998708	JointNormKS
BIOCARTA_COMP_PATHWAY	0.1004	0.0797271	JointNormKS
BIOCARTA_CELLCYCLE_PATHWAY	0.101083	0.0912498	JointNormKS
PID_MYC_ACTIV_PATHWAY	0.109333	0.0960712	JointNormKS
PID_AURORA_A_PATHWAY	0.10352	0.0960712	JointNormKS
REACTOME_MUSCLE_CONTRACTION	0.1144	0.0977929	JointNormKS
REACTOME_SYNTHESIS_OF_DNA	0.101083	0.0866955	JointNormKS
REACTOME_METABOLISM_OF_CARBOHYDRATES	0.1144	0.0960712	JointNormKS
REACTOME_COMPLEMENT_CASCADE	0.101083	0.0797271	JointNormKS
NABA_ECM_AFFILIATED	0.1144	0.0960712	JointNormKS
