# Supplementary material for: A Novel Joint Gene Set Analysis Framework Improves Identification of Enriched Pathways in Cross Disease Transcriptomic Analysis
Source: Front Genet. 2019 Apr 12;10:293. doi: 10.3389/fgene.2019.00293 (PMC6473067; doi:10.3389/fgene.2019.00293)
Supplement: Supplementary file 4 [file Table_4.XLSX]

## Sheet: Additional file 4A
Additional file 3A. HD related KEGG pathway p-values and FDR of single data set analysis and JointNormKS
Pathway	singleNormKS p	singleNormKS FDR	jointNormKS p	jointNormKS FDR
KEGG_OXIDATIVE_PHOSPHORYLATION	3.73e-06	0.000333333	1.87e-06	0.000111111
KEGG_APOPTOSIS	0.012282	0.0690784	0.000496731	0.0061839
KEGG_CALCIUM_SIGNALING_PATHWAY	0.000308123	0.00687499	0.000653594	0.00771427
KEGG_PROTEASOME	0.00167133	0.0215238	0.00294491	0.0180568
KEGG_RNA_POLYMERASE	0.0479868	0.143983	0.0373594	0.0934858
KEGG_BASAL_TRANSCRIPTION_FACTORS	0.145546	0.272083	0.224847	0.330331
KEGG_P53_SIGNALING_PATHWAY	0.423475	0.571297	0.511674	0.596304

## Sheet: Additional file 4B
Additional file 4. Enriched pathways identified by JointNormKS and/or single data set analysis in HD data set
Pathway	single FDR	JointNormKS FDR	Category
KEGG_OXIDATIVE_PHOSPHORYLATION	0.000333333	0.000111111	Common
KEGG_SPLICEOSOME	0.0059111	0.00145833	Common
KEGG_CALCIUM_SIGNALING_PATHWAY	0.00687499	0.00771427	Common
KEGG_ADHERENS_JUNCTION	0.0095185	0.000434782	Common
KEGG_FC_GAMMA_R_MEDIATED_PHAGOCYTOSIS	0.000333333	0.000111111	Common
KEGG_NEUROTROPHIN_SIGNALING_PATHWAY	0.00580487	0.000533332	Common
KEGG_REGULATION_OF_ACTIN_CYTOSKELETON	0.000333333	0.000111111	Common
KEGG_ALZHEIMERS_DISEASE	0.000333333	0.000111111	Common
KEGG_PARKINSONS_DISEASE	0.000333333	0.000111111	Common
KEGG_HUNTINGTONS_DISEASE	0.000333333	0.000111111	Common
KEGG_PATHOGENIC_ESCHERICHIA_COLI_INFECTION	0.000695651	0.000594593	Common
KEGG_ACUTE_MYELOID_LEUKEMIA	0.000428571	0.000434782	Common
BIOCARTA_MAPK_PATHWAY	0.00303225	0.000863635	Common
BIOCARTA_PROTEASOME_PATHWAY	0.00651063	0.00954715	Common
BIOCARTA_CHREBP2_PATHWAY	0.00460605	0.00479999	Common
ST_INTEGRIN_SIGNALING_PATHWAY	0.00578946	0.00296296	Common
ST_JNK_MAPK_PATHWAY	0.000695651	0.000518518	Common
PID_HDAC_CLASSII_PATHWAY	0.00967855	0.00578048	Common
PID_ER_NONGENOMIC_PATHWAY	0.0059111	0.00399999	Common
PID_MET_PATHWAY	0.002	0.000857141	Common
PID_HDAC_CLASSI_PATHWAY	0.000333333	0.000111111	Common
PID_NFAT_3PATHWAY	0.000333333	0.000111111	Common
PID_MTOR_4PATHWAY	0.00207142	0.002	Common
PID_CXCR4_PATHWAY	0.000333333	0.000111111	Common
PID_AJDISS_2PATHWAY	0.0095185	0.000857141	Common
PID_P53_DOWNSTREAM_PATHWAY	0.000533332	0.000533332	Common
PID_ERBB1_DOWNSTREAM_PATHWAY	0.000695651	0.000111111	Common
PID_PDGFRB_PATHWAY	0.000333333	0.000111111	Common
PID_CMYB_PATHWAY	0.00115384	0.000857141	Common
PID_P38_MK2_PATHWAY	0.00933332	0.00578048	Common
REACTOME_RNA_POL_III_TRANSCRIPTION_INITIATION_FROM_TYPE_2_PROMOTER	0.00273333	0.00191836	Common
REACTOME_SIGNALLING_BY_NGF	0.00213793	0.000111111	Common
REACTOME_DEVELOPMENTAL_BIOLOGY	0.000428571	0.000111111	Common
REACTOME_TCA_CYCLE_AND_RESPIRATORY_ELECTRON_TRANSPORT	0.000333333	0.000111111	Common
REACTOME_PROCESSING_OF_CAPPED_INTRON_CONTAINING_PRE_MRNA	0.00533332	0.000518518	Common
REACTOME_TRANSMISSION_ACROSS_CHEMICAL_SYNAPSES	0.00933332	0.000562499	Common
REACTOME_RNA_POL_III_TRANSCRIPTION	0.0059111	0.0041212	Common
REACTOME_INTEGRATION_OF_ENERGY_METABOLISM	0.0095185	0.0041212	Common
REACTOME_OPIOID_SIGNALLING	0.0059111	0.00371929	Common
REACTOME_MRNA_SPLICING	0.000695651	0.000111111	Common
REACTOME_TRANSCRIPTION	0.000695651	0.000588234	Common
REACTOME_AXON_GUIDANCE	0.00844896	0.000380952	Common
REACTOME_SEMAPHORIN_INTERACTIONS	0.00431249	0.00223529	Common
REACTOME_ACTIVATION_OF_KAINATE_RECEPTORS_UPON_GLUTAMATE_BINDING	0.000695651	0.00115555	Common
REACTOME_FATTY_ACID_TRIACYLGLYCEROL_AND_KETONE_BODY_METABOLISM	0.00579486	0.00372413	Common
REACTOME_RESPIRATORY_ELECTRON_TRANSPORT	0.000916665	0.000594593	Common
REACTOME_REGULATION_OF_WATER_BALANCE_BY_RENAL_AQUAPORINS	0.00580487	0.00597589	Common
REACTOME_TRANSCRIPTIONAL_REGULATION_OF_WHITE_ADIPOCYTE_DIFFERENTIATION	0.00525713	0.00305454	Common
REACTOME_SIGNALING_BY_NOTCH	0.000695651	0.000857141	Common
REACTOME_HEMOSTASIS	0.000695651	0.000518518	Common
REACTOME_HIV_INFECTION	0.0047647	0.000594593	Common
REACTOME_HOST_INTERACTIONS_OF_HIV_FACTORS	0.00967855	0.00414492	Common
REACTOME_RESPIRATORY_ELECTRON_TRANSPORT_ATP_SYNTHESIS_BY_CHEMIOSMOTIC_COUPLING_AND_HEAT_PRODUCTION_BY_UNCOUPLING_PROTEINS_	0.000333333	0.000111111	Common
REACTOME_ACTIVATED_TLR4_SIGNALLING	0.00578946	0.00123404	Common
REACTOME_TOLL_RECEPTOR_CASCADES	0.00115384	0.000588234	Common
REACTOME_PLATELET_ACTIVATION_SIGNALING_AND_AGGREGATION	0.00604347	0.00479999	Common
KEGG_MAPK_SIGNALING_PATHWAY	0.0863424	0.000380952	JointNormKS
KEGG_ERBB_SIGNALING_PATHWAY	0.0597585	0.00978759	JointNormKS
KEGG_APOPTOSIS	0.0690784	0.0061839	JointNormKS
KEGG_WNT_SIGNALING_PATHWAY	0.0194444	0.00954715	JointNormKS
KEGG_NOTCH_SIGNALING_PATHWAY	0.0127368	0.00965764	JointNormKS
KEGG_FOCAL_ADHESION	0.0598513	0.000562499	JointNormKS
KEGG_LONG_TERM_POTENTIATION	0.0130169	0.0061839	JointNormKS
KEGG_INSULIN_SIGNALING_PATHWAY	0.031165	0.000111111	JointNormKS
KEGG_GNRH_SIGNALING_PATHWAY	0.0926496	0.00380327	JointNormKS
KEGG_PATHWAYS_IN_CANCER	0.0228666	0.000111111	JointNormKS
KEGG_COLORECTAL_CANCER	0.0940651	0.00457533	JointNormKS
KEGG_PANCREATIC_CANCER	0.0472253	0.000857141	JointNormKS
KEGG_ENDOMETRIAL_CANCER	0.0519999	0.00503895	JointNormKS
KEGG_PROSTATE_CANCER	0.142162	0.00954715	JointNormKS
KEGG_MELANOMA	0.0557159	0.0061839	JointNormKS
BIOCARTA_AT1R_PATHWAY	0.0193913	0.00780433	JointNormKS
BIOCARTA_COMP_PATHWAY	0.0440305	0.00364285	JointNormKS
BIOCARTA_ERK_PATHWAY	0.0312452	0.00380644	JointNormKS
SIG_PIP3_SIGNALING_IN_CARDIAC_MYOCTES	0.0207595	0.00780644	JointNormKS
SIG_INSULIN_RECEPTOR_PATHWAY_IN_CARDIAC_MYOCYTES	0.0476249	0.00656179	JointNormKS
PID_SMAD2_3NUCLEAR_PATHWAY	0.0919147	0.00537499	JointNormKS
PID_HDAC_CLASSIII_PATHWAY	0.0156825	0.0052405	JointNormKS
PID_MYC_ACTIV_PATHWAY	0.023	0.000863635	JointNormKS
PID_CDC42_PATHWAY	0.0195844	0.000533332	JointNormKS
PID_FOXO_PATHWAY	0.118508	0.00656179	JointNormKS
PID_MYC_PATHWAY	0.050935	0.00883672	JointNormKS
PID_RXR_VDR_PATHWAY	0.0758915	0.00380327	JointNormKS
PID_ERBB2_ERBB3_PATHWAY	0.196265	0.0052405	JointNormKS
PID_RAC1_PATHWAY	0.031165	0.00927271	JointNormKS
REACTOME_PYRUVATE_METABOLISM_AND_CITRIC_ACID_TCA_CYCLE	0.0346837	0.00380327	JointNormKS
REACTOME_BMAL1_CLOCK_NPAS2_ACTIVATES_CIRCADIAN_EXPRESSION	0.0156825	0.00414492	JointNormKS
REACTOME_TRIF_MEDIATED_TLR3_SIGNALING	0.0195844	0.00965764	JointNormKS
REACTOME_SIGNALING_BY_ERBB2	0.188641	0.00978759	JointNormKS
REACTOME_SIGNALING_BY_EGFR_IN_CANCER	0.0507332	0.00234615	JointNormKS
REACTOME_RORA_ACTIVATES_CIRCADIAN_EXPRESSION	0.0193913	0.00954715	JointNormKS
REACTOME_SIGNALING_BY_THE_B_CELL_RECEPTOR_BCR	0.0724722	0.00954715	JointNormKS
REACTOME_NGF_SIGNALLING_VIA_TRKA_FROM_THE_PLASMA_MEMBRANE	0.0197179	0.000380952	JointNormKS
REACTOME_SIGNALING_BY_FGFR_IN_DISEASE	0.0919147	0.00457533	JointNormKS
REACTOME_MICRORNA_MIRNA_BIOGENESIS	0.0127931	0.00503895	JointNormKS
REACTOME_NEURONAL_SYSTEM	0.0274432	0.00296296	JointNormKS
REACTOME_NEUROTRANSMITTER_RECEPTOR_BINDING_AND_DOWNSTREAM_TRANSMISSION_IN_THE_POSTSYNAPTIC_CELL	0.0193913	0.00117391	JointNormKS
REACTOME_MRNA_PROCESSING	0.0130333	0.000499999	JointNormKS
REACTOME_SIGNALING_BY_PDGF	0.144551	0.0061839	JointNormKS
REACTOME_DOWNSTREAM_SIGNAL_TRANSDUCTION	0.0245376	0.00390475	JointNormKS
REACTOME_G_ALPHA_Z_SIGNALLING_EVENTS	0.0217441	0.00954715	JointNormKS
REACTOME_G_PROTEIN_BETA_GAMMA_SIGNALLING	0.0195844	0.00965764	JointNormKS
REACTOME_ACTIVATION_OF_NMDA_RECEPTOR_UPON_GLUTAMATE_BINDING_AND_POSTSYNAPTIC_EVENTS	0.142127	0.00771427	JointNormKS
REACTOME_PYRUVATE_METABOLISM	0.0379839	0.00833683	JointNormKS
REACTOME_DOWNSTREAM_SIGNALING_OF_ACTIVATED_FGFR	0.105485	0.00883672	JointNormKS
REACTOME_L1CAM_INTERACTIONS	0.0379839	0.00954715	JointNormKS
REACTOME_SIGNALING_BY_ILS	0.142162	0.00795743	JointNormKS
REACTOME_CIRCADIAN_CLOCK	0.0379839	0.00965764	JointNormKS
REACTOME_SIGNALING_BY_INSULIN_RECEPTOR	0.0902465	0.00835415	JointNormKS
REACTOME_MYD88_MAL_CASCADE_INITIATED_ON_PLASMA_MEMBRANE	0.0155082	0.00428571	JointNormKS
REACTOME_INNATE_IMMUNE_SYSTEM	0.0330555	0.00414492	JointNormKS
REACTOME_RNA_POL_III_CHAIN_ELONGATION	0.0190153	0.00965764	JointNormKS
REACTOME_SIGNALING_BY_FGFR	0.0991772	0.00433802	JointNormKS
